# Supplementary material for: Analysis of serum Hsp90 as a potential biomarker of β cell autoimmunity in type 1 diabetes
Source: PLoS One. 2019 Jan 10;14(1):e0208456. doi: 10.1371/journal.pone.0208456 (PMC6328179; doi:10.1371/journal.pone.0208456)
Supplement: S1 File — Included in the supporting information is an excel file with the complete dataset used for analysis. (XLSX) [file pone.0208456.s001.xlsx]

## Sheet: Controls
Age	[Hsp90] (ng/mL)	#AutoAb
2	9.7	0
3	11.83	0
3	4.04	0
4	13.86	0
5	10.52	0
5	11.84	0
5	5.16	0
6	14.69	0
6	16.98	0
6	14.4	0
6	14.54	0
7	23.2	0
7	7.67	0
8	6.98	0
8	9.92	0
8	16.74	0
8	7.21	0
9	15.62	0
9	17.43	0
9	10.1	0
10	9.29	0
10	12.24	0
10	6.46	0
10	15.13	0
10	10.24	0
10	9.7	0
11	8.46	0
11	8.26	0
11	7.21	0
12	7.73	0
12	10.36	0
12	6.56	0
12	7.78	0
12	7.71	0
12	5.65	0
13	12.12	0
13	6.78	0
16	8.41	0
17	11.32	0
18	26.43	0
18	9.84	0
20	11.03	0
23	7.57	0
24	17.98	0
26	34.82	0
26	8.05	0
30	14.26	0
36	17.94	0
36	23.6	0
37	10.97	0
37	17.85	0
37	19.95	0
37	19.95	0
40	11.17	0
41	13.1	0
41	26.59	0
44	18.32	0
46	11.78	0
46	26.4	0
46	26.4	0

## Sheet: NonProgressors
Age	[Hsp90] (ng/mL)	#AutoAb
2	23.48	1
3	102.8	2
3	17.26	0
4	27.8	2
5	8.8	3
5	17.09	2
6	21.48	3
6	21.16	3
6	17.96	0
7	21.4	1
7	31.95	4
7	21	1
7	2.7	3
8	14.52	2
8	25.31	2
8	14.36	3
8	38.3	0
9	11.97	1
9	30	3
9	26.27	1
10	13.43	0
10	12.53	2
10	15.3	1
10	21.6	3
10	11.7	1
10	29.28	2
11	17.8	2
11	12.83	1
11	20.72	1
12	39.15	0
12	26.41	2
12	86.94	1
12	25.2	1
12	23.95	0
13	43.6	2
13	7.22	1
14	21	0
16	21.92	1
17	16.98	2
18	14.01	3
18	20.56	1
20	22.68	0
23	20.27	1
24	16.57	3
26	18.94	1
26	12.54	2
30	42.2	1
36	24.6	1
36	29.24	1
37	17.53	0
37	23.35	1
41	17.38	0
41	14.3	0
42	13.7	2
42	18.9	1
43	7.5	1
44	32.48	1
45	12.51	1
46	29.32	1
47	30.98	2

## Sheet: Progressors
Age	[Hsp90] (ng/mL)	#AutoAb
2	36	2
3	34.52	1
3	60.31	3
4	22.9	3
5	30.72	2
5	16.68	3
6	19.61	2
6	97.6	1
6	24.89	3
6	19.31	2
7	7.79	2
7	131.6	4
7	19.5	1
8	3.4	3
8	16.55	2
8	9.67	4
8	24.2	4
9	21.1	3
9	26.41	3
9	18.61	1
10	9.21	2
10	16.18	1
10	21.6	1
10	23.6	3
10	26.49	4
10	31.3	2
11	25.2	1
11	7.95	4
11	27.45	3
12	21.4	2
12	28.33	3
12	10.7	1
12	17.2	3
12	8.8	3
13	19.66	1
13	4.96	3
15	40.71	3
16	10.42	3
17	19.13	1
18	12.54	1
18	24.8	2
20	37.7	1
23	12.02	1
24	29.31	2
26	20.18	3
26	11.66	2
30	11.78	3
35	12.79	3
35	11.62	1
37	22.51	3
38	3.63	1
40	9.78	1
41	0.045	1
41	29.35	2
43	8.63	2
43	22.92	1
44	20.6	2
45	5.51	1
46	20.3	1
48	54.8	4
